# Supplementary material for: Machine Learning Models Derived from [18F]FDG PET/CT for the Prediction of Recurrence in Patients with Thymomas
Source: Bioengineering (Basel). 2025 Jun 30;12(7):721. doi: 10.3390/bioengineering12070721 (PMC12292471; doi:10.3390/bioengineering12070721)
Supplement: Supplementary file 1 [file bioengineering-12-00721-s001.zip]

Archive with 1 entries (1 files):
- bioengineering-3683134-supplementary.pdf
